# Supplementary material for: Evidence of Influenza A Virus Infection in Cynomolgus Macaques, Thailand
Source: Vet Sci. 2022 Mar 13;9(3):132. doi: 10.3390/vetsci9030132 (PMC8950150; doi:10.3390/vetsci9030132)
Supplement: Supplementary file 1 [file vetsci-09-00132-s001.zip]

Archive with 1 entries (1 files):
- vetsci-1604328-supplementary.pdf
